# Supplementary material for: A Multi-Domain Group-Based Intervention to Promote Physical Activity, Healthy Nutrition, and Psychological Wellbeing in Older People with Losses in Intrinsic Capacity: AMICOPE Development Study
Source: Int J Environ Res Public Health. 2021 Jun 2;18(11):5979. doi: 10.3390/ijerph18115979 (PMC8199683; doi:10.3390/ijerph18115979)
Supplement: Supplementary file 1 [file ijerph-18-05979-s001.zip]

Archive with 1 entries (1 files):
- ijerph-1238026-supplementary.pdf
